# Supplementary material for: Ion-Cross-Linked Hybrid Photochromic Hydrogels with Enhanced Mechanical Properties and Shape Memory Behaviour
Source: Polymers (Basel). 2024 Apr 10;16(8):1031. doi: 10.3390/polym16081031 (PMC11054056; doi:10.3390/polym16081031)
Supplement: Supplementary file 1 [file polymers-16-01031-s001.zip]

Archive with 1 entries (1 files):
- polymers-2910408-supplementary.pdf
